# Supplementary material for: Kava consumption and the rise of sociopolitical complexity in Oceania
Source: Proc Natl Acad Sci U S A. 2026 Feb 23;123(9):e2521658123. doi: 10.1073/pnas.2521658123 (PMC12956823; doi:10.1073/pnas.2521658123)
Supplement: Supplementary file 2 — Dataset S01 (XLSX) [file pnas.2521658123.sd01.xlsx]

## Sheet: Sheet1
Language	Glottocode	Latitude	Longitude	ABVD	Isocode	Atoll	Society	Kava_Drinking	Kava_References	Kava_Notes	Political_Complexity	Social_Stratification	Focal_Time	Focal_Time_References	Focal_time_notes	PC_SS_References	PC_SS_Notes	Region	Cultural_Area
AnejomAneityum	anei1239	-20.19	169.82	149	aty	0	Aneityum	1	Brunton (1989: 18, Map 4); Lebot et al. (1997: 34-36, Maps 1 and 3)	"there appears to be no dispute about the presence of kava drinking in the Torres Islands, Maewo, Pentecost, and all the islands from the Shepherds south to Aneityum" (Brunton 1989: 18). “Consumption of kava is common nearly everywhere in Vanuatu” (Lebot et al. 1997: 34)	2	2	1830	Spriggs (1981)	Spriggs (1981) considers 'contact' between Aneityum and Europeans to have begun in 1830, when sandalwood traders first landed on the island, although there had been one or two fleeting contacts prior to this point.	Spriggs (1981)	‘The social context of agriculture’ (Spriggs, 1981, pp. 55-66). Spriggs (1981) describes the sociopolitical system of Aneityum at ‘contact’ (i.e. around 1830) as follows: ‘Each chiefdom had at its head a high chief (natimarid), with a number of petty or district chiefs (natimi alupas) subservient to him … The districts are the basic settlement unit with the households within them in a dispersed p…	Vanuatu	Melanesia
Anuta	anut1237	-11.61	169.85	253	aud	0	Anuta	NA	Brunton (1989: 17, Map 1); Lebot et al. (1997: 33); Rivers (1914: 355)	"No kava is actually used, however, and the plant does not grow on the island. But according to a traditional Anuta tale, kava was once drunk" (Brunton 1989: 17). "Limited and scattered kava use has also been reported [..] on the Polynesian outliers of Anuta and Tikopia [..] Firth (1954) noted that although kava was no longer cultivated on Anuta, traditional myth implied that it was once drunk th…	1	2	1915	Feinberg (2004), Watts et al. (2015)	The source used when coding this society (Feinberg, 2004) is based on fieldwork conducted from 1972 onward. However, the sociopolitical system it describes is clearly old. Among other things, oral tradition claims that the same chiefly line had ruled Anuta for around 15 generations. The focal time (1915) was adopted from Pulotu (Watts et al., 2015), and corresponds to the end of the pre-Christian…	Feinberg (2004)	Anuta is small and compact enough (area of 0.4 km2, no more than about 800 m across) to be considered a local community. The population lived in two or three noporanga, sometimes translated ‘villages’, but these were not discrete clusters of dwellings, and in any case were located within a few hundred metres of each other. ‘The word noporanga literally means ‘dwelling place,’ and this is really a…	Santa Cruz	Polynesian outlier
Rurutuan	aust1304	-23.38	-149.46	128	aut	0	Austral Islands	1	Brunton (1989: 20, Map 1); Lebot et al. (1997: 37)	Present according to Brunton's Map 1. "Austral Islands: Very isolated volcanic islands. The people of Tubuai drank kava traditionally, but missionaries abolished the custom after their arrival in 1822, and there is virtually no information about its use. By the time of Aitken's fieldwork very few plants were to be found on the island (1930: 42)" (Brunton 1989: 20). Presence on neighboring Tubuai …	2	2	1800	Bollt (2005)	Bollt (2005, pp. 95-102) briefly describes the sociopolitical structure of the Austral Islands as it was in the ‘Classic period’. Elsewhere, Bollt describes the East Polynesian Classic period as dating to ‘the late 18th and early 19th centuries, when European interference effectively brought the traditional lifestyle to a close’ (p. 2).	Aitken (1930), Bollt (2008), Edwards (2003), Hanson (1970)	Political complexity: The Austral Islands were divided into small ‘territories’ or ‘districts’ that in the absence of nucleated settlements appear to have been the closest thing to ‘local communities’. On Rapa (Hanson, 1970) and Rurutu (Bollt, 2005), these districts seem to have been for the most part politically independent. On Ra’ivavae and Tupua’i there were larger political formations, at lea…	Polynesia	Polynesia
Mwotlap	motl1237	-13.66	167.71	376	mlv	0	Mota Lava (Banks Islands)	NA	Brunton (1989: 18, Map 4); Lebot et al. (1997: 33)	"For the Banks Islands, Codrington commented that kava drinking was so recent that it had not yet spread to Santa Maria (Gaua) Island by the 1880s (1891: 351), although Rivers states that Codrington misinterpreted the situation and that kava had originally been used and then abandoned (1914, vol. 1: 86)" (Brunton 1989: 18). "Consumption of kava is common nearly everywhere in Vanuatu [..] Codringt…	1	1	1863	Codrington (1891)	The source used when coding this society (Codrington, 1891) is based on observations that the author made ‘in the years from 1863, when I first visited the islands, to 1887, when I left the Mission; partly in the Melanesian Islands, but mostly in Norfolk Island, where natives of many of these islands have for many years been brought together for instruction’ (Codrington, 1891, p. v).	Codrington (1891)	‘Social Regulations. Chiefs’ (Codrington, 1891, pp. 46-58). According to Codrington there were ‘chiefs’ in the Banks Islands, but their authority is implied to have been limited to the village: ‘At Banks' Islands the Tavusmele or Etvusmel in former days kept order, gave commands about the common concerns of the place, arranged difficulties with neighbouring villages, could order an offender (one …	Vanuatu	Melanesia
Teop	teop1238	-5.67	154.97	187	tio	0	Buka	0	Brunton (1989: Map 1)	Absence according to Brunton's Map 1	2	2	1930	Blackwood (1935)	The source used when coding this society (Blackwood, 1935), is based on fieldwork conducted in 1930.	Blackwood (1935)	‘The social background’ (Blackwood, 1935, pp. 32-81). Blackwood (1935) describes hereditary leaders called tsunaun, a term also applied to their potential successors and the mothers thereof. At the time of Blackwood’s fieldwork, the authority of the tsunaun was attenuated and was usually limited to the ‘village or group of hamlets’ (p. 45). Prior to German rule, however, it seems to have been str…	Papua New Guinea	Melanesia
Bwaidoga	bwai1242	-9.51	150.3	51	bwd	0	Bwaidoga (Goodenough Island)	0	Brunton (1989: Map 1)	Absence according to Brunton's Map 1	0	1	1911	Jenness and Ballantyne (1920)	The main source used when coding this society (Jenness & Ballantyne, 1920) is based on fieldwork conducted in 1911-12.	Jenness and Ballantyne (1920), Young (1991b)	Jenness and Ballantyne (1920) describe Bwaidoga society as consisting of ‘hamlets’, grouped into ‘districts’. Only the former are described as having any kind of formal leadership, in the form of a ‘head man, kauvea’ (p. 63). Their authority was minimal at the time of fieldwork, but may have been stronger in the past. There is no indication of anything resembling social classes (Jenness & Ballant…	Papua New Guinea	Melanesia
Canala	xara1244	-21.7	166	19	ane	0	Canala (New Caledonia)	0	Brunton (1989: 30, Map 1); Lebot et al. (1997: 36, Map 1)	Absence according to Brunton's and Lebot et al.'s maps. Piper methysticum "has been reported as growing wild in many places where it is not drunk: New Ireland [..] and New Caledonia" (Brunton 1989: 30). "Kava was never cultivated in New Caledonia or in the neighboring Loyalty Islands" (Lebot et al. 1997: 36)	3	4	1850	Doumenge (1974)	The main source on this society (Doumenge, 1974) is based on fieldwork conducted in the late 1960s, but one chapter (pp. 31-78) seeks to reconstruct ‘la société agraire pré-Européenne’. ‘Pre-European’ society is implied to have existed until ‘vers 1850’ (p. 49), although less dramatic social changes, namely a shift from ‘chefferies unitares’ to ‘chefferies polyclaniques’, had begun as early as 18…	Doumenge (1974)	‘La société agraire pré-Européenne’ (Doumenge, 1974, pp. 31-78). The basic social unit, which also appears to have corresponded to the local community, was the ‘clan’ (hwan mwendo), ‘a human grouped limited to a few dozen individuals’ centred on a mwendo té pë, meeting house (p. 45). Hierarchical relationships between clansmen were framed in terms of the relationship between elder and younger sib…	New Caledonia	Melanesia
ChuukeseAKATrukese	chuu1238	7.35	151.6	349	chk	0	Chuuk	0	Brunton (1989: 22, Map 1); Lebot et al. (1997: 38, Map 1)	In Micronesia, traditional distribution of kava drinking "was confined to only two places in the eastern Carolines, Ponape and Kosrae" (Brunton 1989: 22). "In Micronesia at the time of European contact kava was consumed on just two of the Caroline islands, Kosrae and Pohnpei" (Lebot et al. 1997: 38)	2	2	1900	Goodenough (2002)	The main source on this society is Goodenough (2002). This source is based on fieldwork conducted from 1947 onward, but draws on earlier sources and oral tradition to reconstruct the Chuukese socioreligious system prior to Christianisation and colonisation. Missionaries first established themselves in Chuuk in 1879, though the indigenous religion remained vigorous until around 1920, and German co…	Goodenough (2002)	‘Traditional Chuukese society’ (Goodenough, 2002, pp. 29-46). The Chuukese lived in ‘hamlets’ that were often, but not always, coterminous with ‘districts.’ Each district had a chief. Some district chiefs were ‘overlords’ of multiple districts, though these arrangements appear to have been unstable and to have depended on a district’s fortunes in war. There were also ‘leagues’ consisting of many …	Micronesia	Micronesia
Dobuan	dobu1241	-9.63	150.82	218	dob	0	Dobu	0	Brunton (1989: Map 1)	Absence according to Brunton's Map 1	2	0	1891	Young (1991a)	The first reasonably detailed description of Dobuan society is from Bromilow (1929), a missionary who settled on Dobu in 1891. Although European contact had begun some decades earlier, the arrival of Bromilow and his companions is described as ‘probably the most consequential event of local history’ (Young, 1991a, p. 50).	Young (1991a)	‘The most important unit of Dobu social organization is the three-generation matrilineage (susu, "breast milk") … The village (asa) comprises between four and a dozen susu and is the most important social unit for the organization of marriage and mortuary exchanges. Between four and twenty villages form a named locality, which traditionally appears to have had a headman … The localities of a dist…	Papua New Guinea	Melanesia
SyeErromangan	siee1239	-18.82	169.17	463	erg	0	Erromango	1	Brunton (1989: 18, Map 4); Lebot et al. 1997: 34, Map 3)	"there appears to be no dispute about the presence of kava drinking in the Torres Islands, Maewo, Pentecost, and all the islands from the Shepherds south to Aneityum" (Brunton 1989: 18). “Consumption of kava is common nearly everywhere in Vanuatu” (Lebot et al. 1997: 34)	2	2	1840	Humphreys (1926), Spriggs and Wickler (1989)	The main ethnographic source on the traditional culture of Erromango (or Eromanga) is Humphreys (1926, pp. 123-192). Humphreys describes the island’s ‘social morphology’ as it was ‘[y]ears ago, when the population … was much more numerous than it is today’ (p. 128). According to Spriggs and Wickler (1989), the decline in Erromango’s population was well underway by 1877, but must have begun earlie…	Humphreys (1926)	‘Eromanga’ Humphreys (1926, pp. 123-192). Political organization is described as follows. ‘When chieftainship flourished in the island there were several districts, each with its high chief, Fanlo, who had jurisdiction over all the villages in his territory, while each village had its own Fanlo as well, who had local authority…’ (Humphreys, 1926, p 132). In terms of social stratification, ‘[t]he …	Vanuatu	Melanesia
FijianBau	bauu1243	-17.8	178	11	fij	0	Fijians	1	Brunton (1989: 20,62, Map 1); Lebot et al. (1997: 36, Map 1)	"There is no real controversy about the traditional use of kava throughout Fiji" (Brunton 1989: 20). "Kava is consumed throughout the Fijian archipelago" (Lebot et al. 1997: 36)	3	3	1840	Fison (1881), Routledge (1991)	Fison’s (1881) description of traditional Fijian social organisation pertains in the author’s words to ‘the heathen days’ (p. 334). Missionaries were present in Bau from 1839 onward, but made little progress until Cakobau, the vunivalu (‘war chief’ or ‘executive chief’) of Bau converted in 1854 (Routledge, 1991).	Fison (1881)	Most early ethnographic accounts of Fiji focus on Bau, the koro turanga levu (‘great chief town’) of what can clearly be described as a ‘complex chiefdom.’ Many villages (koro) owned allegiance to Bau, some directly, but others as part of a matanitū (‘village cluster’ or ‘kingdom’) centred that had a koro levu (‘great town’) or koro turanga (‘chief town’) of its own. In terms of social stratifica…	Fiji	Melanesia
FutunaEast	east2447	-14.28	-178.14	210	fud	0	Futuna	1	Brunton (1989: 20, Map 1); Lebot et al. (1997: 37, Map 1)	"Futuna: Kava (Burrows 1936)" (Brunton 1989: 20). "The plant and beverage are known as kava on Wallis and Futuna and the islands of Tonga" (Lebot et al. 1997: 37)	2	2	1837	Burrows (1936)	Although Schouten and Lemaire visited Futuna in 1616 and made some observations, the earliest detailed ethnographic descriptions of Futuna are from missionaries, who arrived in 1837. Burrows (1936), the main source on this society, is based primarily upon missionary accounts, supplemented by some fieldwork conducted by the author in 1932.	Burrows (1936)	Regarding political complexity, the following clearly implies one level of jurisdiction beyond the local community: ‘The governmental units are the villages and the two districts. The districts are independent except that both come under the French colonial authority. Each unit is governed by a chief and council: the district by a king (sau or aliki sau) and council of chiefs (fono lasi); the vil…	Polynesia	Polynesia
FutunaWest	futu1245	-19.53	170.22	156	fut	0	Futuna-Aniwa	1	Brunton (1989: 18, Map 4); Lebot et al. (1997: 34-36, Maps 1 and 3)	"there appears to be no dispute about the presence of kava drinking in the Torres Islands, Maewo, Pentecost, and all the islands from the Shepherds south to Aneityum" (Brunton 1989: 18). “Consumption of kava is common nearly everywhere in Vanuatu” (Lebot	2	2	1883	Capell (1958), Gunn (1914)	The source used when coding this society (Capell, 1958) draws mostly on material from the missionary Gunn: ‘Futuna and Aniwa are two of the Polynesian “outliers” situated in the Southern New Hebrides. The only accounts of their culture to be found in print are the brief notes given by C. Humphreys, The Southern New Hebrides, An Ethnological Record, Cambridge, 1926, and incidental accounts in Dr. …	Capell (1958)	Political complexity: ‘The poverty of the soil and the hilly nature of Futuna rendered settlement difficult. The result was a system of very small hamlets ... These hamlet groups were grouped into village districts, with a headman, and village districts were grouped in the larger districts with their local names, as already given. These larger districts also had their chiefs’ (Capell, 1958, pp 2-…	Vanuatu	Polynesian outlier
Hawaiian	hawa1245	19.63	-155.43	52	haw	0	Hawaiians	1	Brunton (1989: 20); Lebot et al. (1997: 37)	"Hawaii: Kava (Titcomb 1948)" (Brunton 1989: 20). "In Polynesia, people living on all the high mountainous islands (except [..]) cultivated and used kava at one time or another [..] The plant and beverage are known [..] as 'awa in Hawai'i" (Lebot et al. 1997: 37).	4	4	1778	Kirch (2010)	‘Hawaiian Archaic States on the Eve of European Contact’ (Kirch, 2010, pp. 29-76). European contact began with Cook’s visit the islands in 1778-9 (Kirch, 2010).	Kirch (2010)	‘Hawaiian Archaic States on the Eve of European Contact’ (Kirch, 2010, pp. 29-76). Political complexity: ‘Each independent kingdom (tier 1) included an entire island (mokupuni), sometimes with smaller subsidiary islands, which in turn was usually subdivided into either six or twelve districts, called moku (tier 2). Moku in turn were segmented into a large number of smaller territorial units calle…	Polynesia	Polynesia
Kairiru	kair1263	-3.35	143.56	30	kxa	0	Kairiru	0	Brunton (1989: 10-11, Map 1)	Absence according to Brunton's Map 1, although "there is a slight possibility that [kava] was used by the Boiken-speaking people around Wewak" (Brunton 1989: 10-11), which is not very far from Kairiru.	0	1	1890	Smith (1994)	The sole source used when coding this society (Smith, 1994) was based on fieldwork conducted in Kragur village on Kairiru Island in 1975-6. However, Kragur was isolated and culturally conservative, so the sociopolitical system that Smith describes seems likely to have been similar to what it was in pre-contact/pre-colonial times (Germany annexed the area in 1894).	Smith (1994)	Smith (1994) makes it clear that no political authority above the village level existed before the colonial era: ‘[i]n those days, no distant governmental, commercial, or ceremonial center regulated the affairs of Kairiru villages, and there were no such centers in the Sepik from which to be isolated. Larger villages, better able to defend themselves, undoubtedly exercised more complete political…	Papua New Guinea	Melanesia
Kapingamarangi	kapi1249	1.04	154.8	217	kpg	1	Kapingamarangi	0	Brunton (1989: 22, Map 1); Lebot et al. (1997: Map 38, 1)	In Micronesia, traditional distribution of kava drinking "was confined to only two places in the eastern Carolines, Ponape and Kosrae" (Brunton 1989: 22). "In Micronesia at the time of European contact kava was consumed on just two of the Caroline islands, Kosrae and Pohnpei" (Lebot et al. 1997: 38)	1	0	1910	Emory (1965)	The first detailed ethnographic account of Kapingamarangi dates to 1910. Emory (1965), the main source we used for coding this culture, drew heavily upon it: "When the Germans purchased the Carolines in 1899, Kapingakmarangi became part of the administration district of the Bismarck Archipelago ... The German South Sea Expedition which visited Kapingamarangi arrived on their ship, the Peiho, the …	Emory (1965)	Regarding political complexity, Kapingamarangi contained only one local community, which precluded any levels of jurisdiction beyond the local community: ‘THE PEOPLE LIVING ON THE ATOLL form a single community despite the natural division into the four occupied islets at the center of the arc ... The center of the community is Touhou islet’ (Emory, 1965, p 80). The island had a ‘secular chief’ (t…	Micronesia	Polynesian outlier
Maleu	male1289	-5.62	148.44	82	mgl	0	Kilenge	0	Brunton (1989: 8, Map 1)	"To the best of my knowledge no ethnographer - or anyone else - has described kava drinking [on New Ireland and New Britain]" (Brunton 1989: 8)	1	1	1900	Zelenietz (1991)	Brief description of socio-political organization (Zelenietz, 1991, pp. 119-120), does not specify a time focus, but the ‘traditional’ political organization is contrasted with that of ‘today’. The Kilenge appear to have come into contact with Europeans around 1900 when Germans began recruiting them for labour, so presumably the 'traditional' period dates to before then.	Zelenietz (1991)	Political complexity: Zelenietz (1991) notes that ‘[h]istorically, the Kilenge lived in small hamlets centered around men's houses’ (p. 118), and that ‘[t]raditionally, the men’s house group, or naulum, served as the basic political unit. A natavolo, or hereditary leader, headed each naulum’. Regarding social stratification, brief description of socio-political organization (Zelenietz, 1991, pp. …	Papua New Guinea	Melanesia
Kiribati	gilb1244	0.18	173.64	346	gil	1	Kiribati	0	Brunton (1989: 22, Map 1); Lebot et al. (1997: 37-38, Map 1)	In Micronesia, traditional distribution of kava drinking "was confined to only two places in the eastern Carolines, Ponape and Kosrae" (Brunton 1989: 22). "In Micronesia at the time of European contact kava was consumed on just two of the Caroline islands, Kosrae and Pohnpei" (Lebot et al. 1997: 38)	1	0	1880	Grimble (1989)	Grimble (1989, viii) aim to reconstruct ‘indigenous Gilbertese culture before it underwent the changes that had their origins in the last two decades of the nineteenth century’.	Bedford, Macdonald and Munro (1980), Grimble (1989)	Coding Kiribati with respect to political complexity and social stratification is difficult given regional variation. We have opted to code that states that applied to the majority of the population. According to Grimble (1989, p. 151), ‘[p]olitical structure in the Gilbert Group was sharply divided. In the southern islands there were democracies, with elected chiefs for purposes of war; in the n…	Micronesia	Micronesia
Kusaie	kosr1238	5.31	162.98	65	kos	0	Kosrae	1	Brunton (1989: 22, Map 1); Lebot et al. (1997: Map 38, 1)	In Micronesia, traditional distribution of kava drinking "was confined to only two places in the eastern Carolines, Ponape and Kosrae" (Brunton 1989: 22). "In Micronesia at the time of European contact kava was consumed on just two of the Caroline islands, Kosrae and Pohnpei" (Lebot et al. 1997: 38)	3	2	1824	Athens (2007)	‘The earliest Western visitors to Kosrae — the French and Russian exploration ships la Coquille and the Senyavin in 1824 and 1827, respectively (see Ritter and Ritter 1981) — described the island as politically unified with a population of no more than 3,000 people, which was divided into four distinct social strata …’ (Athens, 2007, p. 262).	Athens (2007), Graves (1986)	‘The earliest Western visitors to Kosrae — the French and Russian exploration ships la Coquille and the Senyavin in 1824 and 1827, respectively (see Ritter and Ritter 1981) — described the island as politically unified with a population of no more than 3,000 people, which was divided into four distinct social strata. At the top was the paramount chief, who was both the secular and sacred head of …	Micronesia	Micronesia
Kwaio	kwai1243	-8.94	160.97	66	kwd	0	Kwaio (Malaita Island)	0	Brunton (1989: 16-17, Map 1); Lebot et al. (1997: 32-33)	Probably absent, although possible presence among neighboring 'Are'are (also on Malaita island). However, it is possible, that even if kava on Mailaita present, then introduced only recently (Lebot et al. 1997: 33).	0	1	1830	Keesing (1982)	Keesing (1982, pp. 13-20) provides an overview of Kwaio society ‘as it was 150 years ago, when sailing ships first began to appear on the distant horizon’ (p. 12).	Keesing (1982, 1985)	‘Kwaio society: A window into the past’ (Keesing, 1982, pp. 13-20). The Kwaio landscape was divided into ‘shrine territories’ (fanua), each owned by a particular descent group. Each fanua contained a number of settlements, but these were very small (2 to 28 people in 1927, with a mean of 10), and the fanua itself was small enough to constitute a local community in its own right (3 to 20 adult men…	Solomon Islands	Melanesia
KwaraaeSolomonIslands	kwar1239	-8.76	160.8	213	kwf	0	Kwara'ae (Malaita Island)	0	Brunton (1989: 16-17, Map 1); Lebot et al. (1997: 32-33)	Probably absent, although possible presence among neighboring 'Are'are (also on Malaita island). However, it is possible, that even if kava on Mailaita present, then introduced only recently (Lebot et al. 1997: 33).	0	1	1900	Burt (1994)	‘It is important to remember that the pre-colonial society which Kwara’ae concepts of tradition evoke is now actually well beyond recall. Even people with personal experience of the traditional religion cannot remember what it was like before Kwara’ae first encountered Christianity, and the two religions have now co-existed for so long that in many respects the traditional religion described in t…	Burt (1994)	The Kwara'ae lived in small territories (ano or fanoa) centred on shrines (fera’abu). Each of these territories appears to have been occupied by a small descent group that Burt calls a 'small clan' or 'local clan', which was part of a dispersed 'big clan'. Each 'small clan' had a priest (fata’abu). Some shrines were considered to belong to 'big clans', and hence their priests were in some sense t…	Solomon Islands	Melanesia
Siar	siar1238	-4.62	152.89	364	sjr	0	Lak	0	Brunton (1989: 8, Map 1)	"To the best of my knowledge no ethnographer - or anyone else - has described kava drinking [on New Ireland and New Britain]" (Brunton 1989: 8)	0	1	1900	Albert (1991)	Descriptions of Lak sociopolitical organization in Albert (1991) are written in the present tense, though this could well be an example of the 'ethnographic present'. ‘Major European penetration of the area did not occur until 1904, when Germany enforced its colonial claim by sending a punitive expedition against an interior Lak group’ (Albert, 1991, p. 137).	Albert (1991)	Lak villages were composed of a number of ‘matrilineal segments’ of which one held a dominant position within a given village at any given time. Political leadership was of the ‘big man’ type and was formally limited to the ‘segment’, though the big man (kamgoi) of the dominant segment within a village was to some extent the leader of the village as a whole. Albert (1991) also mentions ‘village c…	Papua New Guinea	Melanesia
Lakalai	naka1262	-5.6	150.89	281	nak	0	Lakalai	0	Brunton (1989: 8, Map 1)	"To the best of my knowledge no ethnographer - or anyone else - has described kava drinking [on New Ireland and New Britain]" (Brunton 1989: 8)	1	1	1920	Chowning (1991a), Chowning and Goodenough (1971)	The source used when coding this society (Chowning & Goodenough, 1971) is based on fieldwork conducted in 1954, but also makes frequent allusion to the situation 'in the past'. From context, this means prior to pacification, when relations between territories were ‘chronically hostile’ (p. 113). According to Chowning (1991a, p. 140), warfare came to an end with ‘the imposition of Australian rule …	Chowning and Goodenough (1971)	The Lakalai lived in ‘hamlets’, one or more of which formed a ‘village’, several of which formed a ‘territory’. ‘What we have called a territory represents the largest traditional political entity’ (Chowning & Goodenough, 1971, p. 116). The territory had previously functioned as a military alliance, but had lost its importance following pacification. There is no indication that it had ever had fo…	Papua New Guinea	Melanesia
Lau	lauu1247	-8.51	160.87	68	llu	0	Lau (Malaita Island)	0	Brunton (1989: 16-17, Map 1); Lebot et al. (1997: 32-33)	Probably absent, although possible presence among neighboring 'Are'are (also on Malaita island). However, it is possible, that even if kava on Mailaita present, then introduced only recently (Lebot et al. 1997: 33).	1	1	1868	Ivens (1930)	The source used when coding this culture, Ivens (1930), is based primarily on fieldwork conducted in 1927 in the conservative Lau community of Sulu Vou, where life was 'little changed from what it was fifty years ago' (p. 9), though Ivens, the author, had contact with the Lau dating back at least as far as 1900. A castaway named Renton lived in Lau Lagoon from 1868 to 1875, and recorded some ethn…	Ivens (1930)	Most Lau lived in very small, densely populated 'artificial islands' (fera) in the lagoon that would seem to have constituted 'local communities' (indeed, one meaning of fera is 'village'. There were also a few villages onshore. Fera had 'chiefs', but there is no mention of any chiefs with authority over multiple fera. There was a lagoon-wide office called Aofia whose role was to be 'the embodime…	Solomon Islands	Melanesia
Gedaged	geda1237	-5.18	145.78	7	gdd	0	Madang	1	Brunton (1989: 8-10, Map 2); Lebot et al. (1997: 29, Map 1)	"In the area around Madang, kava was drunk by the coastal and island people speaking the Austronesian Gedaged and Bilbil languages" (Brunton 1989: 9). "A second area of kava use is the northeastern New Guinea coast (Madang and Morobe provinces)" (Lebot et al. 1997: 29)	1	1	1871	Hannemann (1996)	Hannemann (1996, pp. 9-51) provides an overview of ‘Madang society as it existed when it was still undisturbed by other races’ (p. 9). The following chapter (pp. 52-69) concerns social changes that occurred from 1871 onward.	Hannemann (1996)	Hannemann (1996, pp. 9-51, ‘the original social order’). Political authority at the village level is described as follows: ‘Authority was exercised to some extent by the village war-chief … However, the war-chief had no power to enforce his suggestions, beyond expressing warnings concerning the enemy accompanied by threats of his own, which he generally could not carry out … Besides the individua…	Papua New Guinea	Melanesia
Aiwoo	ayiw1239	-10.28	166.33	501	nfl	1	Main Reef Islands	0	Brunton (1989: 17, Map 1); Codrington (1891: 1-2)	No mention of this island in Brunton or Lebot et al., only neighboring ones: "The people of Graciosa Bay on Santa Cruz Island told Doug Yen that they had drunk kava within living memory, although they claimed to have been the only people within their immediate area who did (personal communication). According to Fox, the people of Taumako, another Polynesian outlier in the Santa Cruz group, also d…	0	1	1920	Davenport (1969a)	The source used when coding this society (Davenport, 1969a) was based on fieldwork conducted in 1967 or 1968 – the author notes that a particular health program was completed in 1967, ‘just before the writer arrived’ (p. 160). However, Davenport’s description of this society appears to be at least partly retrospective. For example, only a ‘vestige’ of the traditional men’s house association survi…	Davenport (1969a)	The people of the Reef Islands lived in nucleated villages, each of which consisted of between one and eight ‘wards’. Each ward was centred on a men’s house sepolaū, and the ‘men’s house association’ was ‘the main political organization of this society’. Its members are adult men, but its constituencies are households, single and joint. Influence within the association is the same as general soci…	Santa Cruz	Melanesia
Manam	mana1295	-4.08	145.03	168	mva	0	Manam	0	Brunton (1989: Map 1)	Absence according to Brunton's Map 1	1	2	1933	Lutkehaus (1995)	The source used when coding this society (Lutkehaus 1995) is based on fieldwork conducted from 1978 to 1992, but also draws heavily upon the work of Wedgwood, who was on Manam in 1933.	Lutkehaus (1995)	Each Manam village (anua) had a chief (tanepoa labalaba), whose authority ‘did not usually extend beyond his immediate village’ (Lutkehaus, 1995, p. 282). Tanepoa (elite) status extended to a chief’s lineage. Junior male members of chiefly lineages were known as tanepoa sikisiki, and chiefly women as moaede. Members of non-chiefly clans and lineages were known as gadagada, ‘commoners’. Tanepoa la…	Papua New Guinea	Melanesia
Mangareva	mang1401	-23.11	-134.97	239	mrv	0	Mangareva	1	Brunton (1989: 20-21, Map 1)	"Ferdon states that kava was 'not believed to have been a contact period crop in Mangareva' (1981: 185). However, Ferdon's ideas about the diffusion of kava in this part of the Pacific are not very well based [..] Although Te Rangi Hiroa does not list kava as one of the economic flora of Mangareva, drinking is mentioned in Mangarevan chants and he does state that kava was used in funeral ceremoni…	3	2	1834	Buck (1938)	The source used when coding this society (Buck, 1938) is mostly retrospective. Its descriptions of the indigenous sociopolitical system are mostly based on the work of the missionary Laval, who lived in the islands from 1834 to 1871.	Buck (1938)	Settlement in Mangareva appears to have been dispersed. The closest thing to a ‘local community’ appears to have been the bay (pa’a) demarcated by promontories (koutu): ‘Families from a common source spread out within the same bay (pa’a) with boundaries formed by natural features such as the promontories (koutu) formed by ridges extending to the sea’ (Buck, 1938, p. 135). These pa’a appear to cor…	Polynesia	Polynesia
Levei	kheh1237	-2.07	146.75	71	tlx	0	Manus (Titan)	0	Brunton (1989: 7-8, Map 1); Lebot et al. (1997: 29, Maps 1-2)	Kava was drunk on the Admiralty Islands of Baluan and Lou (maybe also Pam and Rambutyo), but no mention of Manus (Titan). "The Admiralty Islands were once the area of greatest kava consumption in Papua New Guinea. Kava was used on Lou, Baluan, Pam, the Fedarb Islands, and Rambutyo" (Lebot et al. 1997: 29). Brunton's and Lebot et al.'s maps suggest absence.	1	2	1928	Schwartz (1963)	‘Remarks here about Manus and other Admiralty Islands cultures are intended to reflect the state of these cultures in 1928 and earlier’ (Schwartz, 1963, p. 60).	Schwartz (1963)	Throughout the Admiralties, political organization was limited to the village, and even the village was only weakly integrated. ‘Separation in space of any co-residential group from others meant complete autonomy. Its leader was under no other. The village, regardless of its size or composition, was the largest political unit but a highly unstable one. A village consisted of one or more clans eac…	Papua New Guinea	Melanesia
TahitianModern	tahi1242	-17.65	-149.45	173	tah	0	Maohi (Society Islands)	1	Brunton (1989: 22, Map 1); Lebot et al. (1997: 37)	"Society Islands: Kava (Handy 1930: 20-1)" (Brunton 1989: 22). "In Polynesia, people living on all the high mountainous islands (except [..]) cultivated and used kava at one time or another [..] The plant and beverage are known [..] as 'ava, 'ava 'ava, or evava in Tahiti" (Lebot et al. 1997: 37).	4	4	1766	Oliver (1974)	The source used for coding this society (Oliver, 1974) is divided into three volumes. ‘[V]olumes 1 and 2 of this work are a reconstruction of these Islanders’ way of life as I believe it to have been just before it began to be transformed by European influence, a period I label the Late Indigenous Era. Volume 3 covers events in Tahiti and Mo’orea from about 1767 to 1815, a period I label the Earl…	Oliver (1974)	Oliver (1974, pp. 965-1073, ‘proximity and force’) reconstructs late indigenous Maohi political organisation in some detail. ‘Next to the household itself, the smallest territorial unit in these Islands was what I called a neighbourhood, consisting of one or more households’ (p. 976). It seems reasonable to equate the neighbourhood with the local community. Neighbourhoods were embedded in larger …	Polynesia	Polynesia
Maori	maor1246	-38.29	176.54	85	mri	0	Māori	0	Brunton (1989: 21, Map 1); Lebot et al. (1997: 37)	"New Zealand: The climate was too cold for Piper methysticum (Marshall 1987: 22). But the Maoris must have had some familiarity with the plant" (Brunton 1989: 21). "In New Zealand, where the climate is too cold for kava, the Maori gave the name kawa-kawa to another Piperaceae, M. excelsum, in memory of the kava plants they undoubtedly brought with them and unsuccessfully attempted to cultivate" (…	2	2	1768	Buck (1949), King (2003)	The main source used when coding this culture is Buck (1949), which is a systematic description of 'traditional' Maori culture. Since interaction with Europeans is never mentioned in descriptions of the traditional society, it seems likely that the period under consideration is that preceding European contact. The first documented contact between Europeans and Maori occurred when Tasman visited i…	Ballara (1998), Buck (1949)	The traditional view of Māori social structure (summarized in Buck, 1949, pp. 332-349) is of whānau (families), grouped into hapū (sub-tribes), grouped into iwi (tribes), grouped into waka (groups of tribes sharing an ‘ancestral canoe’. Members of a hapū are implied to have lived together in a single ‘settlement’ or ‘locality’, and hapū within an iwi to have occupied neighbouring localities. The …	Polynesia	Polynesia
Nengone	neng1238	-21.53	167.96	99	nen	0.5	Maré (Loyalty Islands)	0	Brunton (1989: Map 1); Lebot et al. (1997: 36, Map 1)	Absence according to Brunton's and Lebot et al.'s maps. "Kava was never cultivated in New Caledonia or in the neighboring Loyalty Islands" (Lebot et al. 1997: 36)	2	2	1840	Dubois (1984), Ray (1917)	Dubois (1984, pp. 219-262) describes Maréan society as it was ‘in the past’ (‘autrefois’), before ‘Christianisation’ (p. 219). According to Ray (1917, p. 242), missionaries first established themselves on Maré in 1841, and had ‘made progress’ by 1849.	Dubois (1984)	The basic social unit on Maré was the 'clan' (guhnameneng). Each clan had a chief (toka-guhnameneng): ‘The clan, the enlarged family, is the basic social unit … in the past, authority over its members rested with the clan-chiefs, toka-guhnameneng’ (p. 219). Clans appear to have been localised. It seems likely that they corresponded to what are called 'villages' elsewhere in the source, though thi…	New Caledonia	Melanesia
ChekeHolo	chek1238	-8.27	159.62	209	mrn	0	Maringe	0	Brunton (1989: Map 1); Lebot et al. (1997: 32, Map 1)	Absence according to Brunton's and Lebot et al.'s maps; "According to Whitmore (1966), no proven specimen of P. methysticum has been found in the Solomon Islands, and today kava is consumed nowhere in this archipelago. It was used in the past in a few areas in the far southeast part of the country" (Lebot et al. 1997: 32).	1	1	1900	White (1991)	White (1991, p. 33) describes Santa Isabel society as it was ‘[p]rior to the creation of large Christian villages during the era of conversion’. White dates the 'conversion' period in Maringe to 1900-1915 (p. 115).	White (1991)	Prior to Christianisation and the consolidation of the population in villages, residences in the Maringe area were ‘dispersed and quickly changing, but land, shrines and chiefs provided symbolic anchors’ (White, 1991, p. 104). The main territorial units were what White calls ‘regions’. ‘Usually no more than a few miles in size, each region was ideally inhabited by people of two exogamous and inte…	Solomon Islands	Melanesia
MarovoNewGeorgia	maro1244	-8.38	157.75	87	mvo	0	Marovo	0	Brunton (1989: Map 1); Lebot et al. (1997: 32, Map 1)	Absence according to Brunton's and Lebot et al.'s maps; "According to Whitmore (1966), no proven specimen of P. methysticum has been found in the Solomon Islands, and today kava is consumed nowhere in this archipelago. It was used in the past in a few areas in the far southeast part of the country" (Lebot et al. 1997: 32).	1	2	1875	Hviding (1996)	‘What is referred to by Marovo people today as the established order to kastom (in line with current Melanesian practice) is actually a dynamic system of relationships that has its own specific history, as this chapter will show. Contemporary Marovo represents a case where the so-called traditional system of sociopolitical and territorial relationships, on which the practice of daily life remains…	Hviding (1996)	The main territorial group in Marovo was what Hviding (1996) calls the ‘corporate butubutu’, a kin group occupying a particular territory (puava). Members of a butubutu usually appear to have lived in a single settlement, though ‘[l]arger butubutu may have two or more villages within the puava … as a result of ancient or more recent splits of localized groups because of enmity or, more often, ove…	Solomon Islands	Melanesia
Marquesan	nort2845	-8.89	-140.11	38	mrq	0	Marquesas	1	Brunton (1989: 21, Map 1); Lebot et al. (1997: 37)	"Marquesas: Kava (Handy 1923: 202)" (Brunton 1989: 21). "In Polynesia, people living on all the high mountainous islands (except [..]) cultivated and used kava at one time or another [..] The plant and beverage are known [..] as kava-kava in the Marquesas" (Lebot et al. 1997: 37).	1	2	1840	Handy (1923)	The source used when coding this society (Handy, 1923) is based on fieldwork conducted in 1920-21, but aims to reconstruct a much earlier period. The author notes that ‘[t]he descriptions of the ancient Marquesan life as given here might lead the reader to believe that much more of the ancient culture still exists than can actually be found in the islands today’, whereas ‘[a]s a matter of fact on…	Handy (1923)	Settlement in the pre-colonial Marquesas was dispersed. The closest thing to a ‘local community’ appears to have been the valley, or portion of a valley, occupied by a ‘tribe’ and centered on a ‘chief’s establishment’ (Handy, 1923, p. 43). The tribe was the basic political unit, in which case there would have been no levels of jurisdiction beyond the local community, though more complex arrangeme…	Polynesia	Polynesia
Marshallese	mars1254	8.72	167.73	344	mah	1	Marshall Islands	0	Brunton (1989: 22, Map 1); Lebot et al. (1997: 38, Map 1)	In Micronesia, traditional distribution of kava drinking "was confined to only two places in the eastern Carolines, Ponape and Kosrae" (Brunton 1989: 22). "In Micronesia at the time of European contact kava was consumed on just two of the Caroline islands, Kosrae and Pohnpei" (Lebot et al. 1997: 38)	3	4	1900	Erdland (1961/1914), Senfft (1942/1903)	The earliest detailed ethnographic accounts of the Marshall Islanders date to the early twentieth century (Erdland, 1961/1914, Senfft 1942/1903).	Erdland (1914/1961), Senfft (1942/1903), Mason (1947)	Political complexity: Both Erdland (1961/1914) and Senfft (1942/1903) describe two ranks of chief: or iroj or irodj (high chiefs), and buirak or burak (subchiefs). According to Mason (1947), the Marshall Islands were divided into districts (bukon), described as an ‘old Marshallese concept’ (p. 28). Each bukon contained multiple settlements (known as jikin kwelok, ‘place of assembly’, or ene, isla…	Micronesia	Micronesia
Mekeo	meke1243	-8.24	146.59	89	mek	0	Mekeo	0	Brunton (1989: Map 1)	Absence according to Brunton's Map 1	1	1	1890	Stephen (1974)	The source used when coding this society (Stephen, 1974), reconstructs changes in Mekeo society from 1890 to 1971.	Stephen (1974)	‘Mekeo society past and present’ (Stephen, 1974, pp. 1-62). As of 1971, the Mekeo were divided into two ‘tribes’, Pioufa and Ve'e, though these lacked any ‘corporate functions’ (p. 2). Each tribe occupied multiple villages (pangua), each of which consisted of a number of ‘clans’, ikupu. The same clan might be found in several village, but each ‘village division’ functioned as an ‘independent unit…	Papua New Guinea	Melanesia
Mortlockese	mort1237	5.51	153.71	345	mrl	1	Mortlock Islands	0	Brunton (1989: 22, Map 1); Lebot et al. (1997: 38, Map 1)	In Micronesia, traditional distribution of kava drinking "was confined to only two places in the eastern Carolines, Ponape and Kosrae" (Brunton 1989: 22). "In Micronesia at the time of European contact kava was consumed on just two of the Caroline islands, Kosrae and Pohnpei" (Lebot et al. 1997: 38)	1	2	1800	Tolerton and Rauch (1949)	Tolerton and Rauch (1949, pp. 20-56) provide an account of Lukunor’s ‘social structure’ in the ‘pre-contact’ period and up to the time of writing. It is not entirely clear what is meant by ‘contact’ occurred, but the islands are described as having been ‘discovered’ by Europeans in 1793, and to have been regularly visited by 1828.	Tolerton and Rauch (1949)	Tolerton and Rauch (1949, pp. 20-56, ‘social structure’). In the ‘pre-contact’ period Lukunor was divided into two ‘districts’, Relong and Lukalepan. In the absence of nucleated settlements these districts appear to have been the closest thing to local communities - at one point in the text, Relong is referred to as a ‘village’ (p. 43). Prior to the colonial period there were district chiefs but …	Micronesia	Micronesia
Motu	motu1246	-9.67	147.42	26	meu	0	Motu	0	Brunton (1989: Map 1)	Absence according to Brunton's Map 1	0	1	1950	Groves (1963)	The source used when coding this society (Groves, 1963), is based on fieldwork conducted from 1954 to 1959, but reference is made to changes that have occurred since ‘traditional’ times. These changes seem however to have been quite minor.	Groves (1963)	In ‘traditional’ times the Western Motu villages formed a ‘military alliance’ or ‘tribe’. By the mid-twentieth century the military element was of course defunct, but ‘[p]eople from different Western Motuy villages still marr[ied] one another, and trade[d] with each other, far more than they marr[ied], or trade[d] with, the people of other villages’. There was ‘no traditional government of any fo…	Papua New Guinea	Melanesia
Mussau	muss1246	-1.44	149.62	79	emi	0	Mussau-Emirau	0	Brunton (1989: 8, Map 1)	Brunton does not mention Mussau, but according to his Map 1 it is an absence.	1	1	1908	Nevermann (2010/1933)	The source used when coding this society, Nevermann (2010/1933), is based on the accounts of the Hamburg South Seas Expedition, which visited the St Matthias Islands in 1908.	Nevermann (2010/1933)	‘Sociology’ (Nevermann, 2010/1933, pp. 145-160). It is noted that ‘[e]very small village on St Matthias and Emir had its own chief, (bau), whose orders are carried out, generally without question. The least significant of these chiefs, furthermore, are nothing more than a form of ‘oldest person’ on a farm, and there are even individual houses with their own bau … Bigger villages often have two ch…	Papua New Guinea	Melanesia
LwepeSantaCruz	natu1246	-10.74	165.89	505	ntu	0	Nendö	1	Brunton (1989: 17, Map 1)	"The people of Graciosa Bay on Santa Cruz Island [Nendö Island] told Doug Yen that they had drunk kava within living memory, although they claimed to have been the only people within their immediate area who did" (Brunton 1989: 17)	0	1	1900	Davenport (1964)	The source used when coding this society, Davenport (1964), is based on fieldwork that began in 1958, but aims to reconstruct a traditional system that still existed but was in decline. Davenport notes that ‘[i]ncreasing culture contact over the past twenty years, and depopulation over the past sixty, seem to have had little effect that can be reliably documented on family, kinship, descent, and …	Davenport (1964)	‘Political associations’ (Davenport, 1964, pp. 85-91). Within each village there were usually a number of ‘men’s associations’, each of which had a ‘dominant leader’ (pp. 85-86). There appear to have been no political entities larger than the men’s association, and even the men’s association lacked stability. Its leadership personal, not institutionalized. ‘When the leader of an association dies,…	Santa Cruz	Melanesia
Nggela	gela1263	-9.05	160.19	102	nlg	0	Nggela	0	Brunton (1989: Map 1); Lebot et al. (1997: 32, Map 1)	Absence according to Brunton's and Lebot et al.'s maps; "According to Whitmore (1966), no proven specimen of P. methysticum has been found in the Solomon Islands, and today kava is consumed nowhere in this archipelago. It was used in the past in a few areas in the far southeast part of the country" (Lebot et al. 1997: 32).	1	1	1863	Codrington (1891)	The source used when coding this society, Codrington (1890, v), is based on ‘observations and enquiries … in the years from 1863, when I first visited the islands, to 1887, when I left the Mission; partly in the Melanesian Islands, but mostly in Norfolk Island, where natives of many of these islands have for many years been brought together for instruction’.	Codrington (1891)	The people of the Florida Islands were divided into six dispersed matrilineal descent groups called kema. Members of a kema living in a given village were headed by chief (vunagi). The chief of the dominant kema was considered the ‘principal chief’ of the village, while the chiefs of the less numerous kema were considered ‘lesser chiefs’. There is no indication that any chief had formal authority…	Solomon Islands	Melanesia
Nguna	nort2836	-17.58	168.38	103	llp	0	Nguna	1	Brunton (1989: 18, Map 4); Lebot et al. (1997: 34-36, Maps 1 and 3)	"there appears to be no dispute about the presence of kava drinking in the Torres Islands, Maewo, Pentecost, and all the islands from the Shepherds south to Aneityum" (Brunton 1989: 18). “Consumption of kava is common nearly everywhere in Vanuatu” (Lebot et al. 1997: 34)	2	2	1870	Facey (1982)	Facey (1982, pp. 38-73, ‘Reconstructing the past’) provides a reconstruction of ‘Ngunese society as it was in the period immediately preceding European Contact’ (p. 37). The first documented contact between Ngunese and Europeans occurred in 1774, but contact remained sporadic until the late 1860s. The earliest observations upon which Facey’s reconstruction is based are from the Reverend Milne, wh…	Facey (1982)	‘The pre-contact period: (Facey, 1982, pp. 38-54). Nguna was divided into a number of ‘dominions’ (namarakiana, ‘that which is ruled or led’), each of which included a number of ‘dispersed hamlets or villages’ each of which was composed in turn of ‘smaller groups of houses’ called varea (p. 41). Each varea had a ‘chief’ (nawota), as did the dominion as a whole. Facey refers to varea-chiefs as ‘sm…	Vanuatu	Melanesia
Nissan	neha1247	-4.57	154.2	105	nsn	0.5	Nissan	0	Brunton (1989: Map 1)	Absence according to Map 1	1	1	1970	Nachman (1982)	The main source used when coding this society, Nachman (1982), is based on fieldwork conducted from 1970 to 1972. References are made to changes that had occurred since the colonial period, but no systematic description of the precolonial system is provided. The author notes that ‘[u]nfortunately, early German accounts of leadership on Nissan are contradictory and reveal little concerning success…	Nachmann (1982)	At the time of Nachman’s fieldwork Nissan’s population lived in villages, most of which contained one or two ‘hamlets’. ‘[T]he hamlets were created by colonial officials as convenient administrative units. Earlier villages had been composed of smaller, more widely scattered settlements, each strategically located within the village area.’ Villages were grouped into ‘districts’. Each village had a…	Papua New Guinea	Melanesia
Niue	niue1239	-19.06	-169.86	247	niu	0.5	Niue	1	Brunton (1989: 21, Map 1); Lebot et al. (1997: 37, Map 1)	"Niue: Raised coral atoll. Although very little is known about the preparation of kava, Loeb states that it is 'certain . . . that the chiefs formerly drank kava in a ceremonial manner' (1926: 28). Thomson states that priests were inspired by draughts of kava" (Brunton 1989: 21). "In Polynesia, people living on all the high mountainous islands (except [..]) cultivated and used kava at one time or…	2	0	1830	Ryan (1977)	The source used when coding this society (Ryan, 1977) is a reconstruction of ‘prehistoric’ Niuean society. Niue was visited by Cook in 1774, but there is no record of further contact with Europeans until 1830, and regular contact did not begin until the arrival of resident missionaries in 1861.	Ryan (1977)	According to Ryan (1977, p. 142), ‘during the first half of last century Niue was divided into a number of distinct and often warring mangamotu, or “districts”’. These districts appear to have corresponded to local communities – on the same page, Ryan refers to them as ‘village-districts’. Governance at the village level was by ‘assemblies’, probably called fono. Participants in these assemblies …	Polynesia	Polynesia
Nukuoro	nuku1260	3.84	154.97	64	nkr	1	Nukuoro	0	Brunton (1989: 22, Map 1); Lebot et al. (1997: 38, Map 1)	In Micronesia, traditional distribution of kava drinking "was confined to only two places in the eastern Carolines, Ponape and Kosrae" (Brunton 1989: 22). "In Micronesia at the time of European contact kava was consumed on just two of the Caroline islands, Kosrae and Pohnpei" (Lebot et al. 1997: 38)	1	2	1873	Carroll (1966)	The main source used when coding this society (Carroll, 1966) is based on fieldwork conducted between 1963 and 1965, but also draws upon older sources, notably Kubary, who visited the atoll in 1873 and 1877.	Carroll (1966), Carroll (1975)	The population of Nukuoro was very small and lived on a single islet (Carroll, 1975), hence it seems reasonable to treat it as forming a single local community. The community had a chief as well as a governing council (Carroll, 1966). Carroll (1966) describes the people as divided into ‘several vague classes’’. These seem to have been reducible to two relatively well-defined classes, plus a trans…	Micronesia	Polynesian outlier
Luangiua	onto1237	-5.49	159.7	238	ojv	1	Ontong Java	0	Brunton (1989: 17, Map 1)	Kava was not drunk, but they used word 'ava for burial place	2	2	1927	Hogbin (1934)	The source used when coding this society (Hogbin, 1934) is based on fieldwork conducted in 1927 and 1928, but the sociopolitical system it describes appears to date back several generations, to when 'kingship' was established in each of the atoll's two 'tribes'.	Hogbin (1934)	At the time of Hogbin’s fieldwork there were ‘only two villages of any size’, each of which served as the ‘main village’ of the two tribes into which the islanders were divided. Previously there had been ‘dwellings on practically all the islands’ and five other ‘large villages’ (Hogbin, 1934, p. 92). Each village contained a number of ‘joint families’ (mangava kangaka), each of which had a ‘headm…	Solomon Islands	Polynesian outlier
Ponapean	pohn1238	6.87	158.22	179	pon	0	Pohnpei	1	Brunton (1989: 22, Map 1); Lebot et al. (1997: 38, Map 1)	In Micronesia, traditional distribution of kava drinking "was confined to only two places in the eastern Carolines, Ponape and Kosrae" (Brunton 1989: 22). "In Micronesia at the time of European contact kava was consumed on just two of the Caroline islands, Kosrae and Pohnpei" (Lebot et al. 1997: 38)	2	2	1830	Hanlon (1984)	Hanlon (1984, pp. 57-59) provides an overview of Pohnpei society at the time the castaway O’Connell arrived there. ‘A considerable amount of blarney obscures the actual date and circumstances of O’Connell’s arrival on the island’ (p. 55), but he is thought to have arrived shortly after Lütke’s visit to the island in 1828, and is known to have departed in 1833.	Hanlon (1984)	Hanlon (1984, pp. 57-58) provides the following overview of Pohnpei’s at the time of O’Connell’s arrival: ‘Based on a matrilineally determined ranking of clans and sub-clans, Ponapean society distinguished between the soupedi or nobles and the common people or aramas mwal … Two distinct chiefly lines governed each of the four states or chiefdoms then existing on Ponape … Each wehi or chiefdom was…	Micronesia	Micronesia
Raga	hano1246	-15.54	168.17	113	lml	0	Raga (Pentecost)	1	Brunton (1989: 18, Map 4); Lebot et al. (1997: 34-36, Maps 1 and 3)	"there appears to be no dispute about the presence of kava drinking in the Torres Islands, Maewo, Pentecost, and all the islands from the Shepherds south to Aneityum" (Brunton 1989: 18). “Consumption of kava is common nearly everywhere in Vanuatu” (Lebot	1	1	1863	Codrington	The source used when coding this society, Codrington (1890, v), is based on ‘observations and enquiries … in the years from 1863, when I first visited the islands, to 1887, when I left the Mission; partly in the Melanesian Islands, but mostly in Norfolk Island, where natives of many of these islands have for many years been brought together for instruction’.	Codrington (1891)	Codrington (1891, pp. 46-58: ‘Social regulations. Chiefs’). According to Codrington, chiefs were known as Ratahigi on Raga and also on Ambae. Chiefly authority was confined to the village, though a chief’s influence could go much further: ‘The power of such a man is exercised directly over the people of his own village, and if his reputation for mana spreads abroad, he will have a wide influence …	Vanuatu	Melanesia
RapanuiEasterIsland	rapa1244	-27.11	-109.34	264	rap	0	Rapa Nui	0	Brunton (1989: 20); Lebot et al. (1997: 37, Map 1)	"Easter Island: No kava (Metraux: 1940: 159)" (Brunton 1989: 20). "In Polynesia, people living on all the high mountainous islands (except New Zealand, Easter Island, Rapa [..]) cultivated and used kava at one time or another" (Lebot et al. 1997: 37)	2	1	1860	Métraux (1940)	The source used when coding this society (Métraux, 1940), was based on fieldwork conducted in 1934-5, but draws on much older sources to reconstruct the ‘ancient culture’ (p. 3). ‘Ancient’ in this context apparently means prior to the arrival of Peruvian slavers at the end of 1862. Within a few years of this event ‘the native culture crumbled … At this time, not before, there developed the gap be…	Métraux (1940)	The religious authority of the ariki-mau, sometimes translated ‘king’, was acknowledged throughout the island, but by the time of European contact it does not appear to have been accompanied by any secular power. There was also a figure with island-wide influence called the bird-man (tangata manu), but the role of the bird-man is not well-understood. The island was divided into several ‘districts…	Polynesia	Polynesia
Rennellese	renn1242	-11.62	160.26	206	mnv	0.5	Rennell-Bellona	0	Brunton (1989: 17, Map 1)	Kava was not drunk, but they used word kaba for offerings	1	2	1930	Birket-Smith (1956)	The source used when coding this society (Birket-Smith, 1956), is based on fieldwork conducted in 1951, but also draws on accounts of earlier observers, particularly Lambert, who visited in 1933.	Birket-Smith (1956)	‘Chieftainships. – Social classes. – Villages, Habitations, and Temples. – Furniture’ (Birket-Smith, 1956, pp. 38-55). Political complexity: The island was divided into six ‘chieftainships’, which appear to be the same as the ‘districts’ mentioned elsewhere. Settlement had originally been dispersed and was becoming more nucleated, but at the time of fieldwork there were still only three or four v…	Solomon Islands	Polynesian outlier
Rotuman	rotu1241	-12.5	177.07	116	rtm	0	Rotuma	1	Brunton (1989: 22, Map 1); Lebot et al. (1997: Map 1)	"Rotuma: Kava (Williamson 1939: 92-6)." (Brunton 1989: 22)	3	1	1790	Gardiner (1898), Howard (1964)	The source used used when coding this society was Howard (1964), which draws heavily upon Gardiner (1898). Both source aimed to reconstruct the ‘traditional’ or ‘aboriginal’ sociopolitical system. This evidently means prior to European contact. The first clear evidence of European contact dates to 1791, though Gardiner argues that there may have been a fleeting contact with Spanish explorers in 1…	Gardiner (1898), Howard (1964)	Political organization, overview: ‘The basic residential unit of political significance in pre-contact Rotuma was the ho'aga, which was apparently a kinship community … Each ho'aga was named and was governed by a titled chief, the fa'es ho'aga … The ho'aga grouped together to form districts (itu'u). Each ho'aga was ranked within its district, and indications are that the highest ranking fa'es ho'…	Polynesia	Polynesia
Roviana	rovi1238	-8.2	157.41	117	rug	0	Roviana	0	Brunton (1989: Map 1); Lebot et al. (1997: 32, Map 1)	Absence according to Brunton's and Lebot et al.'s maps; "According to Whitmore (1966), no proven specimen of P. methysticum has been found in the Solomon Islands, and today kava is consumed nowhere in this archipelago. It was used in the past in a few areas in the far southeast part of the country" (Lebot et al. 1997: 32).	2	2	1902	Goldie (1909)	The main source used when coding this society, Goldie (1909), is dated 1908 (though published the following year) and is written in the present tense. Goldie notes having resided among the people of New Georgia for six years.	Aswani (2008), Goldie (1909)	Goldie (1909) provides the following overview of the political system of New Georgia: ‘The form of government is that of hereditary chieftainship. Over each village is a headman—called by the natives “Palabatu” … The villages are divided into groups, and over each group is a chief called by the natives “na Bagara”—a man of much more importance than the headman or “Palabatu.’’ … Over a big distric…	Solomon Islands	Melanesia
Saa	saaa1240	-9.6	161.47	221	apb	0	Sa'a (Malaita Island)	0	Brunton (1989: 16-17, Map 1); Lebot et al. (1997: 32-33)	Probably absent, although possible presence among neighboring 'Are'are (also on Malaita island). However, it is possible, that even if kava on Mailaita present, then introduced only recently (Lebot et al. 1997: 33).	1	2	1896	Ivens (1927)	The source used when coding this society, Ivens (1927), was based primarily on fieldwork conducted in 1924-5, but also drew on the author’s experience as a missionary in the same area between 1896 and 1909.	Ivens (1927)	The source focuses primarily on a locality called Sa’a, which Ivens describes as a group of hamlets rather than a village, but which appears have been small and compact enough to be considered a local community. Sa’a had a number of hereditary ‘chiefs’, one of which appears to have had at least nominal supremacy. The role of the chiefs appears to have been largely limited to organizing feasts. Th…	Solomon Islands	Melanesia
Samoan	samo1305	-13.92	-171.83	118	smo	0	Samoa	1	Brunton (1989: 22, Map 1); Lebot et al. (1997: 37, Map 1)	"Samoa: Kava (Te Rangi Hiroa 1930: 147-64)" (Brunton 1989: 22). "In Polynesia, people living on all the high mountainous islands (except [..]) cultivated and used kava at one time or another. The plant and beverage are known [..] as 'ava 'ava in Samoa" (Lebot et al. 1997: 37).	3	4	1838	Stair (1897)	The source used when coding this society, Stair (1897), was written by a missionary who lived in Samoa from 1838 to 1845, which allowed him, in his own words, ‘to look upon their habits and customs as they prevailed before the nation had had much intercourse with Europeans, and before Christianity had been able to exert much influence upon them’ (p. 13).	Stair (1897)	According to Stair (1897, p. 82), ‘[t]he Samoan islands are divided into districts, which are subdivided into settlements, and these again into villages. The great divisions or districts are quite independent of each other’. Governance of villages, ‘settlements’, and districts was by assemblies of leading men (called fono): ‘The local affairs of each settlement were under their immediate control,…	Polynesia	Polynesia
Sengseng	seng1281	-6.16	149.78	123	ssz	0	Sengseng	0	Brunton (1989: 8, Map 1)	"To the best of my knowledge no ethnographer - or anyone else - has described kava drinking [on New Ireland and New Britain]" (Brunton 1989: 8)	0	1	1950	Chowning (1980, 1991b)	The main source used when coding this society was Chowning (1991). Chowning’s fieldwork among the Sengseng took place from 1962 onward, focusing on interior villages that had only been brought under Australian rule a decade or so earlier (Chowning, 1980).	Chowning (1991b)	Chowning (1991b, pp. 297-298). No sociopolitical unit larger than the settlement is described, and settlements were unstable: ‘The Sengseng believe that association with others is likely to lead to quarrels, and quarreling is in fact frequent between coresidents, though they try to avoid killing. Settlements constantly split up; it is always possible to join cognatic kin elsewhere … With the esta…	Papua New Guinea	Melanesia
Nahavaq	sout2857	-16.51	167.48	453	sns	0	Seniang	NA	Brunton (1989: 17-18, 170, Map 4); Lebot et al. (1997: 34-36, Maps 1 and 3)	Uncertainty according to Brunton's and Lebot et al.'s maps. "if Kirk Huffman is correct in his belief that kava was once drunk in south-west Malekula by men who held the rank of muluwun or above in the graded society (personal communication) - a belief given additional credence by Deacon's references to the use of the kava plant in the ritual of some high mangki grades in Seniang, and the 'making…	0	1	1914	Deacon (1934)	The main source, Deacon (1934), is based on fieldwork conducted in 1925-6, but focuses mostly on the ‘traditional’ culture prior to the ‘rapid depopulation of the south-west district’ (p. 25). It is unclear when the process of depopulation began, but ‘[t]he decrease appears to have been particularly rapid between the years 1914 and 1926’ (p. 19).	Deacon (1934)	Deacon (1934, pp. 47-48) notes that in south and south-west Malekula, ‘the social status of a man is entirely dependent upon his ability to purchase membership of a high rank in the two graded societies, the Nimangki and the Nalawan’, and that ‘such high rank carries with it considerable influence, but probably nothing which could be truly regarded as authoritative powers’. Rank in these societie…	Vanuatu	Melanesia
Simbo	simb1256	-8.27	156.54	473	sbb	0	Simbo	0	Brunton (1989: Map 1); Lebot et al. (1997: 32, Map 1)	Absence according to Brunton's and Lebot et al.'s maps; "According to Whitmore (1966), no proven specimen of P. methysticum has been found in the Solomon Islands, and today kava is consumed nowhere in this archipelago. It was used in the past in a few areas in the far southeast part of the country" (Lebot et al. 1997: 32).	2	1	1908	Scheffler (1962)	The source used when coding this society, Scheffler (1962), attempts to reconstruct Simboese social organization at the time the anthropologist W. H. R. Rivers visited the island (1908), based on Rivers’ notes and Scheffler’s own fieldwork on the island in 1960.	Scheffler (1962)	Simbo was divided into four or five ‘districts’ (gusu), each of which contained a number of ‘hamlets’ grouped into one or more ‘hamlet clusters’. Each district was associated with a kin group called butubutu, which had a ‘manager’ or leader, the bangara. There is no indication of a formal division of the population into classes, but the position of bangara was in part hereditary (Scheffler, 1962).	Solomon Islands	Melanesia
AmbrymSouthEast	sout2859	-16.3	168.21	120	tvk	0	Southeast Ambrym	0	Brunton (1989: 17, Map 4); Lebot et al. (1997: 34-36)	Absence according to Brunton's Map 4. "The one island in Vanuatu where there is no evidence of kava having been drunk traditionally is Ambrym, although in both south-west and south-east Ambrym wild kava was used in magic and ritual". "The best-documented absences of kava drinking in Vanuatu occur among a few small groups on Santo and Ambrym" (Lebot et al. 1997: 34-36)	1	1	1875	Tonkinson (1968)	Tonkinson (1968) provides an overview of Southeast Ambrymese society as it was ‘[i]n the 1870s, when the first contacts [with Europeans] were presumed to have occurred’ (p. 16).	Tonkinson (1968)	Tonkinson (1968) describes the political system as follows: ‘[i]n the 1870s, when the first contacts were presumed to have occurred, the people numbered perhaps 1,200 or more and were scattered throughout S.E.A. in about fifty hamlets, each containing one or more patrilineages. Larger agglomerations, or villages, also existed, and were made up of several residentially contiguous patrilineages, un…	Vanuatu	Melanesia
Rarotongan	raro1241	-21.23	-159.78	58	rar	0	Southern Cook Islands	1	Brunton (1989: 22, Map 1)	"Southern Cook Islands: Volcanic islands. Kava was drunk on Raratonga, Mangaia, and Aitutaki" (Brunton 1989: 22)	2	2	1827	Baltaxe (1975)	The main source used when coding this society (Baltaxe, 1975) is a study of ‘certain social and political changes which have taken place on one small Polynesian island, Rarotonga, in the 150 years since European contact was permanently established there’ (p. 2). The author considers ‘[t]he period of initial contact’ to have lasted from 1789 to 1827 (p. 98).	Baltaxe (1975), McArthur (1967)	Rarotonga was by far the most populous of the Southern Cook Islands, making up nearly half of the total population of the group in the 1820s (McArthur, 1967). Hence it seems reasonable to take Rarotonga’s system of sociopolitical organization as most representative of the group as a whole. According to Baltaxe (1975), settlement on Rarotonga was dispersed. The basic territorial unit was the taper…	Polynesia	Polynesia
Tabar	mand1440	-2.78	151.96	129	tbf	0	Tabar	0	Brunton (1989: 8, Map 1)	"To the best of my knowledge no ethnographer - or anyone else - has described kava drinking [on New Ireland and New Britain]" (Brunton 1989: 8)	0	1	1933	Groves (1934)	The source used when coding this society (Groves, 1934) is based on fieldwork conducted in 1933.	Groves (1934)	Groves (1934, pp. 236-240) provides an overview of ‘social organization’ and does not mention any formal leadership above the matrilineage (ti-i-ti), apart from that of the luluai or village headman, which was presumably a colonial imposition. Nor is there any indication of a division into classes. Matrilineages within the village appear to have had similar status.	Papua New Guinea	Melanesia
Lenakel	lena1238	-19.48	169.26	162	tnl	0	Tanna	1	Brunton (1989: 18, Map 4); Lebot et al. (1997: 34-36, Maps 1 and 3)	"there appears to be no dispute about the presence of kava drinking in the Torres Islands, Maewo, Pentecost, and all the islands from the Shepherds south to Aneityum" (Brunton 1989: 18). “Consumption of kava is common nearly everywhere in Vanuatu” (Lebot	2	1	1774	Adams (1984)	The source used when coding this society (Adams, 1984) describes culture contact on Tanna during the period 1774-1874. The author provides an overview of traditional Tannese society (pp. 5-22) that presumably describes the situation at the beginning of this period.	Adams (1984)	Political complexity: ‘During the nineteenth century, as now, the Tannese lived in several hundred small settlements … The nuclear family formed a distinct household, though it was usually linked with similar households belonging to the same patrilineage to form one settlement … Groups of hamlets shared common territorial names – designating the name of the land plus the possessive suffix ‘mene’ …	Vanuatu	Melanesia
VaeakauTaumako	pile1238	-10.17	166.25	375	piv	0	Taumako	1	Brunton (1989: 17, Map 1)	"the people of Taumako [..] also drank kava but only on special occasions such as funerals" (Brunton 1989: 17)	0	1	1930	Davenport (1968)	The source used when coding this society, Davenport (1968), is based on fieldwork conducted in 1960, but is clearly at least partly retrospective. Men’s house associations, whose leaders had been ‘the leaders of the entire society’, had ‘all but collapsed … during the past generation’ (p. 171). Assuming a generation means 25 or 30 years, it seems reasonable to assume that this change occurred som…	Davenport (1968)	In the 1930s the entire population of Taumako became consolidated in a single village due to depopulation. This village was divided into a number of ‘wards’, each of which was initially associated with a ‘men's house association which was headed by the senior male resident of the ward’ (Davenport, 1968, p. 171). ‘[T]he group of men who headed the men's house associations were the leaders of the e…	Santa Cruz	Polynesian outlier
Tikopia	tiko1237	-12.28	168.82	155	tkp	0	Tikopia	NA	Brunton (1989: 17, Map 1); Lebot et al. (1997: 33)	"Kava was used also on Tikopia, where it was poured as a libation to the gods. But [..] kava was rarely drunk. Occasionally a participant might drink to slake his thirst, and some, though not all, spirit mediums drank kava while in trance. [..] Kirch and Yen state that it no longer grows on Tikopia either (1982: 36,358). Firth writes that during his 1966 visit he was told that the kava plant had …	2	2	1928	Firth (1936, 1959)	The sources used when coding this society, Firth (1936) and Firth (1959), are based on fieldwork conducted from 1928 onward.	Firth (1959)	Firth (1959, p. 255) describes the government of Tikopia as ‘a loosely structured oligarchy’. There were four chiefs (ariki), each of which was associated with one of the island’s four dispersed clans. However, the authority of a chief was not restricted to his clan, but extended over the village and district in which he usually lived. ‘[T]here was no unified, central authority. The Ariki Kafika,…	Santa Cruz	Polynesian outlier
Toambaita	toab1237	-8.39	160.62	223	mlu	0	To'abaita (Malaita Island)	0	Brunton (1989: 16-17, Map 1); Lebot et al. (1997: 32-33)	Probably absent, although possible presence among neighboring 'Are'are (also on Malaita island). However, it is possible, that even if kava on Mailaita present, then introduced only recently (Lebot et al. 1997: 33).	0	1	1830	Hogbin (1939)	The source used when coding this society (Hogbin, 1939), was based on fieldwork conducted in 1933. The section ‘the past’ (pp. 25-121) was based primarily on observations in the more culturally conservative inland villages, where according to the author ‘life [went] on … in very much the same manner that it did a century ago’ (p. 22). Taken literally, this would imply that 'the past' described li…	Hogbin (1939)	‘There is no recognized supreme authority over even a small territorial group, and customary obligation is a matter not of obedience to political authority but entirely of duties to kindred’ (Hogbin, 1939, p. 25). There is no indication of class differentiation, though wealth brought prestige. The author notes that ‘[p]ossession of wealth in the Solomon Islands, as amongst ourselves, ensures pres…	Solomon Islands	Melanesia
Tokelau	toke1240	-9.23	-171.78	245	tkl	1	Tokelau	0	Brunton (1989: 20,22, Map 1); Lebot et al. (1997: Map 1)	"Tokelaus: Flat coral atolls. 'Kava does not grow . . . but the coconut supplants it to some extent as the cup of hospitality' (Macgregor 1937: 151). Yet kava may well have been known, as a myth refers to a child in its mother's womb singing 'make the kava', and voyages to Samoa were not uncommon" (Brunton 1989: 22). "Kava was also absent from the flat coral atolls [that] are unsuitable for Piper…	2	1	1859	MacGregor (1937)	The main source used when coding this society (MacGregor, 1937) is based on fieldwork conducted in 1932, but attempts to reconstruct the ‘ancient Tokelau culture before it was changed by Europeans’. ‘Most of the information on the history and ancient culture of the islands was obtained from Mika, an elderly native in Atafu, whose knowledge of the past was considered greater than that of any perso…	MacGregor (1937)	Tokelau consists of four atolls. In the twentieth century the residents of each atoll lived in only one village. On Fakaofo at least, this settlement pattern was ancient: ‘Forced in the past to live in one village for self-protection and to keep control of the food supply, the entire population has been able to confine itself to the small area only by extending the floor of the island over the la…	Polynesia	Polynesia
Kuanua	kuan1248	-4.31	152.11	382	ksd	0	Tolai	0	Brunton (1989: 8, Map 1)	"To the best of my knowledge no ethnographer - or anyone else - has described kava drinking [on New Ireland and New Britain]" (Brunton 1989: 8)	0	1	1870	Epstein (1968)	The source used when coding this society (Epstein, 1968) is based on fieldwork from 1959-60, but also seeks to contrast Tolai society at that time with Tolai society ‘before European contact’ (xxii). The author treats European contact as having begun in 1872, when two European traders settled on the Gazelle Peninsula.	Epstein (1968)	Political complexity: ‘The Tolai are … a large group by Melanesian standards. Nevertheless, they had no traditional system of centralized authority. Political organisation was centred on the parish (gunan), within which were situated a number of small hamlets (iklik na gunan) … A number of matrilineage sections (apiktarai) are centred in one parish … Control over lands, vested in the matrilineage…	Papua New Guinea	Melanesia
Tongan	tong1325	-21.17	-175.25	136	ton	0	Tonga	1	Brunton (1989: 22, Map 1); Lebot et al. (1997: 37, Map 1)	"Tonga: Kava (Newell 1947)" (Brunton 1989: 22). "The plant and beverage are known as kava on Wallis and Futuna and the islands of Tonga" (Lebot et al. 1997: 37)	3	4	1810	Ferdon (1987)	‘The existence of the Tongan Islands and their inhabitants first became known to Europeans in the seventeenth century when Jacob Le Maire discovered the island of Tafahi in 1616. Somewhat later, Abel Jansz Tasman came upon the more southerly islands of Ata, Tongatapu, and Eua in 1643 and briefly recorded his observations. Then followed a virtual hiatus of information for one hundred thirty years …	Ferdon (1987)	Descriptions of Tongan government during the period in question describe three levels of authority. A pair of supreme chiefs, titled Tu’i Tonga and Hau, had authority over the whole archipelago, at least in theory. The main island of Tongatapu was divided into three ‘major governmental districts under the absolute control of individual chiefs’. ‘These, in turn, were ruled by chiefs who, ‘in some …	Polynesia	Polynesia
Penrhyn	penr1237	-9.08	-157.92	235	pnh	1	Tongareva	0	Brunton (1989: 20-21, Map 1)	"Northern Cook Islands: Flat coral atolls. There was no kava on Pukapuka or on Tongareva [.. but] a memory of kava was retained" (Brunton 1989: 21). "Kava was also absent from the flat coral atolls [that] are unsuitable for Piper methysticum as the plant requires an environment with high rainfall and rich, well drained soil" (Brunton 1989: 20)	2	2	1853	Roscoe (1991)	Most of what is known about the traditional culture of Tongareva is from a sailor’s account of being shipwrecked there in 1853 (Roscoe, 1991).	Buck (1932)	Settlement on Tongareva was dispersed. The local community appears to have been the ‘district’ or ‘village district’. Districts were grouped into ‘divisions’ (Buck, 1932, pp. 60-71). A district was headed by a ‘junior chief’ (hono tangata), and a division by a ‘senior chief’ (ariki). In terms of social stratification, there was clearly a distinction between ‘senior’ and ‘junior’ families, though …	Polynesia	Polynesia
Kilivila	kili1267	-8.73	151.07	159	kij	0.5	Trobriand Islands	0	Brunton (1989: Map 1)	Absence according to Brunton's Map 1	1	2	1904	Seligman (1910), Weiner (1988)	The earliest relatively detailed description of Trobriand society appears in Seligman (1910), who visited the islands in 1904. Malinowski, whose work on the Trobriands was more extensive (as well as more famous), was in the islands between 1915 and 1918 (Weiner, 1988).	Seligman (1910), Malinowski (1922), Weiner (1988)	Political complexity: All ethnographers describe the Trobriands as having ‘chiefs’, but differ on the scope of their authority. Seligman (1910, esp. pp. 692-700) described the Trobriands as divided into districts headed by a paramount chief (guyau), each of which contained a number of villages headed by a toriwaga, headman. Malinowski (1922, pp. 62-70) qualifies this account. According to Malinow…	Papua New Guinea	Melanesia
Tuamotu	tuam1242	-16.17	-146.32	246	pmt	1	Tuamotu	NA	Brunton (1989: 20,22, Map 1); Lebot et al. (1997: 37)	Absence according to Brunton's Map 1. "Kava was also absent from the flat coral atolls (although it is possible that some of the Tuamotus were an exception)" (Brunton 1989: 20). "Although Emory states that 'kava does not grow in the Tuamotus' (1947: 84), a number of chants, from different islands, refer to the leaves of kava and to the kava drink" (Brunton 1989: 22). “In Polynesia, people living …	2	2	1820	Emory (1975)	The source used when coding this society was a brief overview of the culture of the ‘ancient Tuamotuans’ in Emory (1975, pp. 3-5). ‘Ancient’ evidently means prior to ‘European influence’, which began around 1820 in the western and central Tuamotus and later in the east. ‘Various islands of the Tuamotu archipelago were discovered by Spanish and Dutch navigators long before Tahiti, but European inf…	Emory (1975)	Emory (1975, pp. 4-5) provides the following brief description of the socio-political system and settlement pattern: ‘Although some of the atolls were occupied by a single descent group, ngati … others of the islands were held by two or three independent ngati, each of which reserved to itself a section of the atoll and perhaps one or two of the uninhabited islands within easy sailing distance … …	Polynesia	Polynesia
Tuvalu	tuva1244	-8.52	179.2	163	tvl	1	Tuvalu	0	Brunton (1989: 22, Map 1); Lebot et al. (1997: 37, Map 1)	"Tuvalu: Flat coral atolls. There is no evidence of kava, but Ranby, in his dictionary of Nanumea (one of the atolls), gives a gloss for kava as 'sour, bitter, salty; a stage in the fermentation of fresh juice from coconut palm in the production of toddy' (1980: 45)" (Brunton (1989: 22). "Kava was also absent from the flat coral atolls [that] are unsuitable for Piper methysticum as the plant requ…	2	2	1800	Macdonald (1982)	Macdonald (1982, pp. 11-13) provides an overview of the pre-European sociopolitical system of Tuvalu in the context of ‘[t]he cultural patterns which had emerged in Oceania by the 19th century’ (p. 5).	Macdonald (1982)	Macdonald (1982, p. 11) provides the following overview of the pre-European sociopolitical system of Tuvalu: ‘Ellice Islands society was hierarchical but not rigidly stratified. Commonly a chief (variously known as tupu or ulu aliki) headed a village district composed of a number of extended family households. The number of these districts, known as puikaainga, on any one island appears to have r…	Polynesia	Polynesia
Nembao	amba1266	-11.3	166.5	352	utp	0	Utupua	1	Brunton (1989: 16-17, Map 1); Lebot et al. (1997: 32-33)	"Rivers reported that kava was drunk in Vanikoro and Utupua (1914, vol. 1: 226-7) and this was confirmed by Davenport, who stated that 'kava is an indispensable item for every . . . feast' (1968: 214)" (Brunton 1989: 16-17). "Rivers (1914), for example, claimed that kava was drunk on Vanikoro and Utupua in the Santa Cruz Islands, although Codrington (1891) and Thomson (1908) had both previously o…	0	1	1900	Davenport (1969b)	The source used when coding this society (Davenport, 1969), was based on fieldwork conducted in 1959-60, but is a ‘salvage ethnography’ that attempts to reconstruct the society at an earlier time. According to the author, the ‘traditional modes of life’ had been to a large extent lost as a result of ‘drastic depopulation, missionary evangelism, close administrative control, and an ever-growing ec…	Davenport (1969b)	Description of Utupuan political organization: Davenport (1969b, pp. 222-230). ‘At Utupua, as nearly everywhere else in Melanesia, the formal social organization of the men's house association is the same thing as the local political organization. As mentioned before, every village formerly had at least one men's house structure (nakwafe)’ (pp. 222-223). Since each village had at least one men’s …	Santa Cruz	Melanesia
UveaEast	wall1257	-13.29	-176.21	258	wls	0	Uvea	1	Brunton (1989: 22, Map 1); Lebot et al. (1997: 37, Map 1)	"Uvea: Kava (Burrows 1937: 139-43)" (Brunton 1989: 22). "The plant and beverage are known as kava on Wallis and Futuna [i.e. Uvea]" (Lebot et al. 1997: 37)	2	2	1831	Burrows (1937)	The source used when coding this society (Burrows, 1937) is based on fieldwork conducted in 1932, but draws on oral traditions as well as written sources by earlier European visitors, beginning with Oliver, who lived on the island in 1831.	Burrows (1937)	Burrows (1937, pp. 69-76, ‘Rank’; pp. 76-79, ‘Government’). At the time of Burrows’ fieldwork, ‘[t]he political units [were] kingdom, district, and village. Each [was] governed by an executive officer and a council (fono)’. This corresponds to two levels of jurisdiction beyond the local community. However, Burrows notes that although ‘[t]he present local government is still a native institution i…	Polynesia	Polynesia
Teanu	tean1237	-11.68	166.87	224	tkw	0	Vanikoro	1	Brunton (1989: 16-17, Map 1); Lebot et al. (1997: 32-33)	"Rivers reported that kava was drunk in Vanikoro and Utupua (1914, vol. 1: 226-7) and this was confirmed by Davenport, who stated that 'kava is an indispensable item for every . . . feast' (1968: 214)" (Brunton 1989: 16-17). "Rivers (1914), for example, claimed that kava was drunk on Vanikoro and Utupua in the Santa Cruz Islands, although Codrington (1891) and Thomson (1908) had both previously o…	0	1	1900	Davenport (1969b)	The source used when coding this society (Davenport, 1969), was based on fieldwork conducted in 1959-60, but is a ‘salvage ethnography’ that attempts to reconstruct the society at an earlier time. According to the author, the ‘traditional modes of life’ had been to a large extent lost as a result of ‘drastic depopulation, missionary evangelism, close administrative control, and an ever-growing ec…	Davenport (1969b)	Description of Utupuan political organization: Davenport (1969b, pp. 222-230). ‘At Utupua, as nearly everywhere else in Melanesia, the formal social organization of the men's house association is the same thing as the local political organization. As mentioned before, every village formerly had at least one men's house structure (nakwafe)’ (pp. 222-223). Since each village had at least one men’s …	Santa Cruz	Melanesia
Varisi	vari1239	-6.83	156.66	191	vrs	0	Varisi	0	Brunton (1989: Map 1); Lebot et al. (1997: 32, Map 1)	Absence according to Brunton's and Lebot et al.'s maps; "According to Whitmore (1966), no proven specimen of P. methysticum has been found in the Solomon Islands, and today kava is consumed nowhere in this archipelago. It was used in the past in a few areas in the far southeast part of the country" (Lebot et al. 1997: 32).	0	1	1900	Scheffler (1965)	This study of the social structure of Choiseul Island, which lies in the northwest corner of the British Solomon Islands Protectorate .... is based on data gathered during eighteen months of field work between November 1958 and April 1961 ... The island has six major dialect areas, but extensive research was undertaken in only one of them, the Varisi area .... I found that the Choiseulese share a…	Scheffler (1965)	Scheffler (1965, pp. 179-181) notes that ‘[t]he single most fundamental fact about Choiseulese society seems to have been that it was without formal juridical institutions: Each man could attain and maintain his interests only through other men and only on terms either of force or agreement’ (pp. 179-180). This would seem to preclude any levels of ‘jurisdiction’ either within or beyond the local …	Solomon Islands	Melanesia
Vitu	mudu1242	-4.7	149.49	140	wiv	0	Vitu	0	Brunton (1989: 8, Map 1)	"To the best of my knowledge no ethnographer - or anyone else - has described kava drinking [on New Ireland and New Britain]" (Brunton 1989: 8)	2	1	1880	Blythe (1978)	Blythe (1978, pp. 22-32) provides an overview of Vitu society in the ‘pre-contact era’. It is unclear from the source when exactly this period is thought to have ended. However, the author’s fieldwork occurred in 1975-6, and the author notes that ‘[t]he grandparents and sometimes the parents of the present elder generation were adult during the pre-contact phase, so contemporary informants had he…	Blythe (1978)	Blythe (1978, pp. 22-32) provides an overview of Vitu society in the ‘pre-contact era’. The islands were divided into ‘territories’, each of which contained multiple ‘settlements’ (p. 24). There were two levels of political organization: the ‘local political community’ (which presumably corresponded to the ‘settlement’), and the territory. Each had a designated leader. Social classes are not desc…	Papua New Guinea	Melanesia
Tolo	tali1259	-9.77	160.23	469	tlr	0	Weather Coast (Guadalcanal)	0	Brunton (1989: Map 1)	Absence according to Brunton's Map 1	0	1	1850	Bennett (1974)	The source used when coding this society (Bennett, 1974) uses interviews conducted in 1972 to reconstruct settlement patterns on Guadalcanal’s ‘Weather Coast’ between around 1870 and 1953. Description of ‘social organization’ (pp. 12-20) mentions ‘pre- and early contact times’ (p. 11), and the following chapter is titled ‘The Eve of Contact, c. 1850’ (p. 21).	Bennett (1974)	‘Social organization’ (Bennett, 1974, pp. 12-20). ‘Local political leadership to a large extent centers around the “big man.”’ (p. 17). There were also ‘warriors’, ‘magicians’, and ‘warrior generals who led bands of wandering mercenaries’ (p. 18), but none appears to have exercised territorial authority. Elsewhere, big men (tauvia) are noted to have represented a ‘village or set of villages’ (p. …	Solomon Islands	Melanesia
Wogeo	woge1237	-3.2	144.09	146	woc	0	Wogeo	0	Brunton (1989: Map 1)	Absence according to Brunton's Map 1	1	2	1934	Hogbin (1978)	‘My acquaintance with the Wogeo Islanders began early in January 1934 …’ (Hogbin, 1978, p. 3).	Hogbin (1978)	Wogeo was divided into ‘districts’, in turn divided into ‘villages’, each of which in turn was divided into two ‘housing clusters’. Ideally, each village had a pair of headmen (kokwal), one for each housing cluster. However, headmen appear to have been conceived as representing the whole village rather than just their cluster – they were known as kokwal wole, ‘headman of the village’ (Hogbin, 197…	Papua New Guinea	Melanesia
Wuvulu	wuvu1239	-1.74	142.85	148	wuv	0.5	Wuvulu	0	Brunton (1989: Map 1)	Absence according to Brunton's Map 1	1	2	1900	Pitt-Rivers (1925)	The source used when coding this society (Pitt-Rivers, 1925) is based on a visit to the island in 1921. However, its description of the ‘social system’ (pp. 428-432) focuses on the period prior to 1904, when a large proportion of the island’s population perished at sea and chieftainship became extinct.	Pitt-Rivers (1925)	Pitt-Rivers (1925, pp. 428-432, ‘Social system’). ‘The island was divided into three sectors-Oala in the North-West, Laroaro in the South-West, and Baiarufu in the East, each with its complement of little straggling hamlets along the shore. Each district had its own puala or head chief. These pualas lived in patriarchal fashion with their wives and families in their hamlets or puala stations’ (pp…	Papua New Guinea	Melanesia
Woleaian	wole1240	7.38	143.92	347	woe	1	Ifaluk	0	Brunton (1989: 22, Map 1); Lebot et al. (1997: 38, Map 1)	In Micronesia, traditional distribution of kava drinking "was confined to only two places in the eastern Carolines, Ponape and Kosrae" (Brunton 1989: 22). "In Micronesia at the time of European contact kava was consumed on just two of the Caroline islands, Kosrae and Pohnpei" (Lebot et al. 1997: 38)	2	0	1940	Kirby et al. (2016)	From D-PLACE	Kirby et al. (2016)	From D-PLACE (variables EA033, EA066, and EA070)	Micronesia	Micronesia
Dehu	dehu1237	-20.89	167.23	196	dhv	0.5	Lifou (Loyalty Islands)	0	Brunton (1989: Map 1); Lebot et al. (1997: 36, Map 1)	Absence according to Brunton's and Lebot et al.'s maps. "Kava was never cultivated in New Caledonia or in the neighboring Loyalty Islands" (Lebot et al. 1997: 36)	2	NA	1910	Kirby et al. (2016)	From D-PLACE	Kirby et al. (2016)	From D-PLACE (variables EA033, EA066, and EA070)	New Caledonia	Melanesia
Suau	suau1242	-10.66	150.21	227	swp	0	Dahuni	0	Brunton (1989: Map 1); Lebot et al. (1997: Map 2)	Absence according to Brunton's and Lebot et al.'s maps	0	1	1900	Kirby et al. (2016)	From D-PLACE	Kirby et al. (2016)	From D-PLACE (variables EA033, EA066, and EA070)	Papua New Guinea	Melanesia
